# Supplementary material for: Chromosomal resistance mutations facilitate acquisition of multidrug-resistant plasmids in Escherichia coli
Source: Microbiology (Reading). 2025 Sep 25;171(9):001599. doi: 10.1099/mic.0.001599 (PMC13293288; doi:10.1099/mic.0.001599)
Supplement: Uncited Supplementary Material 2. [file mic-171-01599-s002.xlsx]

## Sheet: Table S1
TABLE S1: STRAINS USED IN THIS STUDY
Strain	Strain and plasmid Information/Resistance	Source / Reference
E. coli J53 pOXA-48	Laboratory strain; sodium azide (100 µg/ml) + ertapenem (0.5 µg/ml).	Alvaro San Milan; CSIC Madrid (J. DelaFuente et al., 2022)
E. coli MG1655::GFP	Laboratory strain; Kanamycin (25 µg/ml)	Brockhurst Lab; University of Manchester (Bottery, Wood and Brockhurst, 2017)
E. coli MG1655::mCherry	Laboratory strain; Kanamycin (25 µg/ml)	Brockhurst Lab; University of Manchester (Bottery, Wood and Brockhurst, 2017)
E. coli MG1655 pLL35	Laboratory strain; Kanamycin (25 µg/ml) + cefotaxime (4 µg/ml)	Brockhurst Lab; University of Manchester (Dunn, Connor and McNally, 2019)

## Sheet: Table S2
TABLE S2: PRIMERS USED IN THIS STUDY
Primer name	Sequence	Target Gene	Source	Cycle
Oxa-48Fw	GAATGCCTGCGGTAGCAAAG	blaOXA-48 (enzyme)	This Study	95oC, 5 min; 30 X (95oC-30 sec; 58oC-30 sec; 72oC-1min); 72oC-5 min; 4oC-hold
Oxa-48Rev	TCTTGCTCATACGTGCCTCG	blaOXA-48 (enzyme)	This Study
inc-LFw	CGGAACCGACATGTGCCTACT	pOXA-48	(J. DelaFuente et al., 2022)
incL/M Rev	GAACTCCGGCGAAAGACCTTC	pOXA-48	(J. DelaFuente et al., 2022)
pLL35 Fw	TGGCCATCGACTTCAAGGTA	pLL35	(Dunn, Connor and McNally, 2019)
pLL35 Rev	TGCCACGTATCCTGGTCAAA	pLL35	(Dunn, Connor and McNally, 2019)
CTX-M-15 Fw	TTAGGAARTGTGCCGCTGYA	CTX-M-15 (enzyme)	(Dunn, Connor and McNally, 2019)
CTX-M-15 Rev	CGATATCGTTGGTGGTRCCAT	CTX-M-15 (enzyme)	(Dunn, Connor and McNally, 2019)

## Sheet: Table S3
TABLE S3: MUTATIONS OBSERVED WITHIN TRANSCONJUGANT STRAINS
Transconjugant	Plasmid	Mutation_Location_bp	DNA_Change	Locus	Effect_on_Protein	Depth_of_Coverage (DP)	QUALITY_SCORE (QUAL)
MG.G p_OXA48 1	pOXA-48	986292	(T)6→5	ompF ←	Frameshift in coding region (691/1089 nt)	39	183.7
MG.G p_OXA48 2	pOXA-48	910702	G→A	poxB ←	H116H (CAC→CAT) - Synonymous mutation	46	169.1
MG.G p_OXA48 3	pOXA-48	600288	T→C	cusA →	Y525Y (TAT→TAC) - Synonymous mutation	80	156.9
MG.G p_OXA48 3	pOXA-48	3536224	G→A	ompR ←	R121C (CGT→TGT) - Missense mutation	77	288.6
MG.G p_OXA48 4	pOXA-48	987142	#VALUE!	ompF ← / ← asnS	Intergenic - No direct protein effect	56	200.4
MG.R p_OXA48 5	pOXA-48	4035375	G→A	hemG → / → rrsA	Intergenic - No direct protein effect	20	53
MG.R p_OXA48 7	pOXA-48	2103200	G→A	wbbL ←	Pseudogene mutation (190/446 nt)	62	221.6
MG.G pLL35 4	pLL35	3742396	G→T	plaR ←	A46E (GCG→GAG) - Missense mutation	95	386.6
MG.R pLL35+pOXA_48 1	pLL35+pOXA_48	986292	(T)6→5	ompF ←	Frameshift in coding region (691/1089 nt)	82	392
MG.R pLL35+pOXA_48 2	pLL35+pOXA_48	986292	(T)6→5	ompF ←	Frameshift in coding region (691/1089 nt)	39	183.1
MG.R pLL35+pOXA_48 3	pLL35+pOXA_48	986292	(T)6→5	ompF ←	Frameshift in coding region (691/1089 nt)	72	339.7
MG.R pLL35+pOXA_48 4	pLL35+pOXA_48	986292	(T)6→5	ompF ←	Frameshift in coding region (691/1089 nt)	63	297.8
MG.R pLL35+pOXA_48 5	pLL35+pOXA_48	243741	A→G	gmhA →	T67A (ACC→GCC) - Missense mutation	91	319.5
MG.R pLL35+pOXA_48 5	pLL35+pOXA_48	3535612	A→C	envZ ←	I86S (ATC→AGC) - Missense mutation	78	280.8
MG.R pLL35+pOXA_48 6	pLL35+pOXA_48	933776	A→G	ftsK →	T185A (ACC→GCC) - Missense mutation	50	194.6
MG.R pLL35+pOXA_48 6	pLL35+pOXA_48	986545	G→T	ompF ←	Y146* (TAC→TAA) - Nonsense mutation	47	179.1
MG.R pLL35+pOXA_48 6	pLL35+pOXA_48	4325598	G→C	yjdN ←	C48W (TGC→TGG) - Missense mutation	48	176.2
MG.R pLL35+pOXA_48 7	pLL35+pOXA_48	223250	G→T	gmhB →	D140Y (GAT→TAT) - Missense mutation	44	147.3
MG.R pLL35+pOXA_48 7	pLL35+pOXA_48	657342	C→G	cspE →	F17L (TTC→TTG) - Missense mutation	33	110.4
MG.R pLL35+pOXA_48 8	pLL35+pOXA_48	4419927	A→G	ulaG ← / → ulaA	Intergenic - No direct protein effect	82	182.7

## Sheet: Table S4
Table S4: Fold-increase in cumulative growth (AUC_MIC) conferred by pOXA-48 in each genetic background
Strain	None_plasmid bearing strain	pOXA-48-bearing strain	Fold_increase
BW25113	209.725	347.341	1.65618
Envz	215.843	993.204	4.6015
ompF	232.959	1127.73	4.8409
ompR	303.387	2221.13	7.32111

## Sheet: Table S5
TABLE S5: PLASMID COPY NUMBER OF TRANSCONJUGANTS
**Plasmid copy number (per cell) = mean coverage of plasmid ¸ mean coverage of chromosome
Transconjugant	Copy number_pLL35	Copy number_pOXA-48
MG.G p_OXA48 1	NA	4.5
MG.G p_OXA48 2	NA	1.4
MG.G p_OXA48 3	NA	2.1
MG.G p_OXA48 4	NA	3.6
MG.G p_OXA48 5	NA	1.6
MG.G p_OXA48 6	NA	3
MG.G p_OXA48 7	NA	6.6
MG.G p_OXA48 8	NA	4
MG.G pLL35 1	0.9	NA
MG.G pLL35 2	1.6	NA
MG.G pLL35 3	1.7	NA
MG.G pLL35 4	2.3	NA
MG.G pLL35 5	1.4	NA
MG.G pLL35 6	1.9	NA
MG.G pLL35 7	2	NA
MG.G pLL35 8	1.4	NA
MG.R pLL35+pOXA_48 1	1.2	2.8
MG.R pLL35+pOXA_48 2	1.3	3.6
MG.R pLL35+pOXA_48 3	1.4	3.3
MG.R pLL35+pOXA_48 4	1.7	3.7
MG.R pLL35+pOXA_48 5	1	2.2
MG.R pLL35+pOXA_48 6	1.6	4
MG.R pLL35+pOXA_48 7	1	2.3
MG.R pLL35+pOXA_48 8	1.3	2.2

## Sheet: Table S6
TABLE S6: ENA PROJECT AND READ SAMPLE ACCESSION NUMBERS
PROJECT: PRJEB90055
STUDY: ERP173069
TYPE ACCESSION	ALIAS	EXP.ACCESSION	RUN ACCESSION
ACCESSION
SAMPLE ERS24812369	MG.G pOXA-48 1	ERX14686146	ERR15280456
SAMPLE ERS24812370	MG.G pOXA-48 2	ERX14686147	ERR15280457
SAMPLE ERS24812371	MG.G pOXA-48 3	ERX14686154	ERR15280464
SAMPLE ERS24812372	MG.G pOXA-48 4	ERX14686155	ERR15280465
SAMPLE ERS24812373	MG.G pOXA-48 5	ERX14686156	ERR15280466
SAMPLE ERS24812374	MG.G pOXA-48 6	ERX14686157	ERR15280467
SAMPLE ERS24812375	MG.G pOXA-48 7	ERX14686158	ERR15280468
SAMPLE ERS24812376	MG.G pOXA-48 8	ERX14686159	ERR15280469
SAMPLE ERS24812377	MG.G pLL35 1	ERX14686160	ERR15280470
SAMPLE ERS24812378	MG.G pLL35 2	ERX14686161	ERR15280471
SAMPLE ERS24812379	MG.G pLL35 3	ERX14686164	ERR15280474
SAMPLE ERS24812380	MG.G pLL35 4	ERX14686165	ERR15280475
SAMPLE ERS24812381	MG.R pLL35 5	ERX14686167	ERR15280477
SAMPLE ERS24812382	MG.R pLL35 6	ERX14686169	ERR15280479
SAMPLE ERS24812383	MG.R pLL35 7	ERX14686171	ERR15280481
SAMPLE ERS24812384	MG.R pLL35 8	ERX14686173	ERR15280483
SAMPLE ERS24812385	MG.G pLL35+pOXA-48 1	ERX14686168	ERR15280478
SAMPLE ERS24812386	MG.G pLL35+pOXA-48 2	ERX14686463	ERR15280773
SAMPLE ERS24812387	MG.G pLL35+pOXA-48 3	ERX14686464	ERR15280774
SAMPLE ERS24812388	MG.G pLL35+pOXA-48 4	ERX14686465	ERR15280775
